# Supplementary material for: Prediction of Compound Synthesis Accessibility Based on Reaction Knowledge Graph
Source: Molecules. 2022 Feb 3;27(3):1039. doi: 10.3390/molecules27031039 (PMC8838603; doi:10.3390/molecules27031039)
Supplement: Supplementary file 1 [file molecules-27-01039-s001.zip]

Archive with 1 entries (1 files):
- molecules-1526896-supplementary.pdf
